# Supplementary material for: Herbicidal and Antibacterial Secondary Metabolites Isolated from the Nicotiana tabacum-Derived Endophytic Fungus Aspergillus japonicus TE-739D
Source: Plants (Basel). 2025 Jan 9;14(2):173. doi: 10.3390/plants14020173 (PMC11768264; doi:10.3390/plants14020173)
Supplement: Supplementary file 1 [file plants-14-00173-s001.zip]

Archive with 1 entries (1 files):
- plants-3395033-supplementary.pdf
